# Supplementary material for: Machine Learning Analyses Revealed Distinct Arterial Pulse Variability According to Side Effects of Pfizer-BioNTech COVID-19 Vaccine (BNT162b2)
Source: J Clin Med. 2022 Oct 17;11(20):6119. doi: 10.3390/jcm11206119 (PMC9605457; doi:10.3390/jcm11206119)
Supplement: Supplementary file 1 [file jcm-11-06119-s001.zip]

Archive with 1 entries (1 files):
- jcm-1925815-supplementary.pdf
